# Supplementary material for: Improving comprehension of genetic counseling for hereditary breast and ovarian cancer clients with a visual tool
Source: PLoS One. 2018 Jul 12;13(7):e0200559. doi: 10.1371/journal.pone.0200559 (PMC6042777; doi:10.1371/journal.pone.0200559)
Supplement: S3 File — (XLSX) [file pone.0200559.s003.xlsx]

## Sheet: QuestionnaireData
GeneticCounseling	age	nationality	detailednationality	mothertongue	detailedmothertongue	religion	maritalstatus	children	education	profession	Q1	Q2	Q3	Q4	Q5	Q6	Q7	WQandNAQ	numberofWQandNAQ	NAQ	numberofNAQ	Comprehension	Q1rightorwrong	Q2rightorwrong	Q3rightorwrong	Q4rightorwrong	Q5rightorwrong	Q6rightorwrong	Q7rightorwrong
1	28	2	8	2	14	2	2	0	3	8	4	3	2	1	4	1	2	10	1		0	0	0	1	1	1	1	1	1
1	34	3	9	2	5	2	2	0	1	6	2	3	2	4	4	2	4	13;15;16	3		0	0	1	1	1	0	1	0	0
1	62	3	14	2	7	7	3	3	6	2	2	3	3	1	4	1	2	12	1		0	0	1	1	0	1	1	1	1
1	48	1	1	1	1	7	1	2	1	1	2	3	2	1	4	1	1	16	1		0	0	1	1	1	1	1	1	0
1	52	1	1	1	1	7	1	2	3	1	2	3	2	1	4	1	2		0		0	1	1	1	1	1	1	1	1
1	66	1	1	1	1	7	1	1	6	2	2	3	2	1	4	1	2		0		0	1	1	1	1	1	1	1	1
1	40	1	1	1	1	7	1	0	1	1	2	3	2	1	4	2	2	15	1		0	0	1	1	1	1	1	0	1
1	45	1	1	1	1	7	3	0	6	1	2	1	3	1	4	1	2	11;12	2		0	0	1	0	0	1	1	1	1
1	57	1	1	1	1	7	1	0	3	2	2	1	2	1	4	1	2	11	1		0	0	1	0	1	1	1	1	1
1	43	1	1	1	1	7	1	3	1	1	3	3	2	1	4	1	2	10	1		0	0	0	1	1	1	1	1	1
1	32	1	1	1	1	7	3	0	3	1	2	3	1	1	4	#NULL!	2	12;15	2	15	1	0	1	1	0	1	1	0	1
1	66	1	1	1	1	7	1	1	3	2	2	3	2	1	4	2	2	15	1		0	0	1	1	1	1	1	0	1
1	36	2	3	2	3	3	1	2	3	1	#NULL!	#NULL!	#NULL!	#NULL!	4	#NULL!	4	10;11;12;13;15;16	6	10;11;12;13;15	5	0	0	0	0	0	1	0	0
1	28	1	1	1	1	1	2	0	3	1	2	#NULL!	2	1	4	1	1	11;16	2	11	1	0	1	0	1	1	1	1	0
1	57	1	1	1	1	1	3	2	3	1	2	3	2	1	4	2	2	15	1		0	0	1	1	1	1	1	0	1
1	35	3	13	2	12	1	1	1	6	1	2	3	2	1	4	1	2		0		0	1	1	1	1	1	1	1	1
1	59	1	1	1	1	1	1	1	3	1	2	3	3	1	4	1	2	12	1		0	0	1	1	0	1	1	1	1
1	38	1	1	1	1	1	2	0	1	1	2	3	2	1	4	1	2		0		0	1	1	1	1	1	1	1	1
1	28	1	1	1	1	1	2	0	6	1	2	3	2	1	4	1	1	16	1		0	0	1	1	1	1	1	1	0
1	44	2	2	2	2	1	1	1	1	1	2	3	3	1	4	1	2	12	1		0	0	1	1	0	1	1	1	1
1	41	1	1	1	1	1	2	3	1	1	2	3	2	1	4	1	2		0		0	1	1	1	1	1	1	1	1
1	43	1	1	1	1	1	1	2	3	1	4	3	2	1	4	2	1	10;15;16	3		0	0	0	1	1	1	1	0	0
1	23	1	1	1	1	1	2	0	3	1	2	3	3	1	4	1	1	12;16	2		0	0	1	1	0	1	1	1	0
1	39	1	1	1	1	1	1	1	6	1	2	3	2	3	4	1	2	13	1		0	0	1	1	1	0	1	1	1
1	32	1	1	1	1	1	2	0	1	4	2	3	2	1	4	1	4	16	1		0	0	1	1	1	1	1	1	0
1	33	1	1	1	1	1	1	0	6	4	2	3	2	1	4	1	1	16	1		0	0	1	1	1	1	1	1	0
1	54	1	1	1	1	1	1	0	1	1	2	3	3	1	4	2	2	12;15	2		0	0	1	1	0	1	1	0	1
1	49	1	1	1	1	1	1	2	1	1	2	1	2	1	4	1	2	11	1		0	0	1	0	1	1	1	1	1
1	60	1	1	1	1	1	1	2	3	1	2	3	1	1	4	1	4	12;16	2		0	0	1	1	0	1	1	1	0
1	40	1	1	1	1	1	1	2	3	2	2	3	2	1	4	1	2		0		0	1	1	1	1	1	1	1	1
1	63	2	11	2	4	1	1	5	6	2	1	3	2	1	4	#NULL!	2	10;15	2	15	1	0	0	1	1	1	1	0	1
1	30	1	1	1	1	1	2	0	6	1	2	3	1	1	4	#NULL!	2	12;15	2	15	1	0	1	1	0	1	1	0	1
1	52	1	1	1	1	1	3	0	3	1	2	1	1	3	4	1	2	11;12;13	3		0	0	1	0	0	0	1	1	1
1	35	2	5	2	6	1	2	1	1	4	2	3	2	1	4	#NULL!	2	15	1	15	1	0	1	1	1	1	1	0	1
1	70	1	1	1	1	1	1	2	6	2	1	3	2	1	4	1	4	10;16	2		0	0	0	1	1	1	1	1	0
1	49	0	15	2	13	#NULL!	1	0	1	4	3	1	1	3	#NULL!	#NULL!	#NULL!	10;11;12;13;14;15;16	7	14;15;16	3	0	0	0	0	0	0	0	0
2	38	2	7	2	9	2	1	2	3	1	2	3	1	1	4	2	2	12;15	2		0	0	1	1	0	1	1	0	1
2	56	2	6	2	8	2	3	1	1	1	2	3	2	1	4	1	2		0		0	1	1	1	1	1	1	1	1
2	36	2	10	2	10	2	1	2	3	7	2	3	2	1	4	1	2		0		0	1	1	1	1	1	1	1	1
2	59	1	1	1	1	7	4	2	1	1	2	3	2	1	4	1	2		0		0	1	1	1	1	1	1	1	1
2	53	1	1	1	1	7	2	1	3	1	2	3	2	1	4	1	2		0		0	1	1	1	1	1	1	1	1
2	34	1	1	1	1	7	1	2	1	5	2	3	2	1	4	1	2		0		0	1	1	1	1	1	1	1	1
2	30	1	1	1	1	7	2	0	3	1	2	3	2	1	4	1	2		0		0	1	1	1	1	1	1	1	1
2	35	1	1	1	1	7	2	1	6	5	2	3	1	1	4	1	2	12	1		0	0	1	1	0	1	1	1	1
2	45	1	1	1	1	7	4	4	6	4	2	3	2	1	4	#NULL!	2	15	1	15	1	0	1	1	1	1	1	0	1
2	50	1	1	2	4	7	4	3	3	1	2	3	2	1	#NULL!	#NULL!	1	14;15;16	3	14;15	2	0	1	1	1	1	0	0	0
2	75	1	1	1	1	7	3	0	6	2	2	1	2	1	4	1	2	11	1		0	0	1	0	1	1	1	1	1
2	50	1	1	1	1	5	2	3	3	1	2	3	2	1	4	1	2		0		0	1	1	1	1	1	1	1	1
2	38	3	12	2	11	3	1	3	3	4	2	3	1	1	4	1	2	12	1		0	0	1	1	0	1	1	1	1
2	53	2	3	2	3	3	1	4	6	4	#NULL!	3	2	3	1	4	2	10;13;14;15	4	10	1	0	0	1	1	0	0	0	1
2	30	1	1	2	14	3	4	1	6	4	2	3	2	1	4	1	2		0		0	1	1	1	1	1	1	1	1
2	54	1	1	2	5	4	1	3	1	1	2	3	2	1	4	2	2	15	1		0	0	1	1	1	1	1	0	1
2	63	1	1	2	2	1	1	1	1	2	2	3	2	1	4	1	2		0		0	1	1	1	1	1	1	1	1
2	35	2	2	2	2	1	1	0	1	1	2	1	1	1	4	1	2	11;12	2		0	0	1	0	0	1	1	1	1
2	51	1	1	1	1	1	1	1	3	1	2	1	1	1	4	1	2	11;12	2		0	0	1	0	0	1	1	1	1
2	40	1	1	1	1	1	1	0	1	1	2	3	1	1	4	1	2	12	1		0	0	1	1	0	1	1	1	1
2	36	1	1	1	1	1	2	1	1	1	2	3	2	1	4	1	2		0		0	1	1	1	1	1	1	1	1
2	35	2	2	2	2	1	1	1	1	4	2	2	#NULL!	1	4	1	4	11;12;16	3	12	1	0	1	0	0	1	1	1	0
2	56	1	1	1	1	1	1	2	6	2	2	1	1	3	4	1	2	11;12;13	3		0	0	1	0	0	0	1	1	1
2	23	1	1	1	1	1	2	0	1	1	2	3	3	1	4	2	2	12;15	2		0	0	1	1	0	1	1	0	1
2	57	1	1	1	1	1	4	1	6	4	2	3	3	2	4	1	2	12;13	2		0	0	1	1	0	0	1	1	1
2	59	1	1	1	1	1	4	2	6	2	2	3	3	1	4	1	2	12	1		0	0	1	1	0	1	1	1	1
2	27	1	1	1	1	1	3	0	1	1	2	3	2	1	4	1	2		0		0	1	1	1	1	1	1	1	1
2	40	1	1	1	1	1	1	2	6	4	2	3	3	1	4	1	2	12	1		0	0	1	1	0	1	1	1	1
2	30	1	1	1	1	1	2	0	1	1	2	3	2	1	4	1	2		0		0	1	1	1	1	1	1	1	1
2	54	1	1	1	1	1	4	2	3	2	2	3	3	1	1	2	2	12;14;15	3		0	0	1	1	0	1	0	0	1
2	53	1	1	1	1	1	1	2	1	1	2	3	2	1	4	1	2		0		0	1	1	1	1	1	1	1	1
2	18	1	1	1	1	1	3	0	3	6	2	3	2	1	4	1	2		0		0	1	1	1	1	1	1	1	1
2	42	1	1	1	1	1	3	1	1	1	2	3	2	1	4	1	2		0		0	1	1	1	1	1	1	1	1
2	45	2	4	1	1	#NULL!	1	2	1	5	2	3	#NULL!	1	4	1	2	12	1	12	1	0	1	1	0	1	1	1	1

## Sheet: DataDictionary
Variable	Description	Coding
GeneticCounseling		{1, convential genetic counseling}...
age		None
nationality		{0, not given}...
detailednationality	detailed nationality contribution	{1, Austria}...
mothertongue		{1, German}...
detailedmothertongue	detailed mothertongue contribution	{1, German}...
religion		{1, Roman catholic}...
maritalstatus		{1, married}...
children	number of children	None
education		{1, college/ university related academy/ university}...
profession		{1, employee/ officer}...
Q1		None
Q2		None
Q3		None
Q4		None
Q5		None
Q6		None
Q7		None
Q1rightorwrong	Q10 right or wrong	{0, wrong}...
Q2rightorwrong	Q11 right or wrong	{0, wrong}...
Q3rightorwrong	Q12 rigth or wrong	{0, wrong}...
Q4rightorwrong	Q13 right or wrong	{0, wrong}...
Q5rightorwrong	Q14 right or wrong	{0, wrong}...
Q6rightorwrong	Q15 right or wrong	{0, wrong}...
Q7rightorwrong	Q16 right or wrong	{0, wrong}...
WQandNAQ	wrong questions and not answered questions	None
numberofWQandNAQ	number of wrong questions and not answered questions	None
NAQ	not answered questions	None
numberofNAQ	number of not answered questions	None
Comprehension	100% comphrehension = 0 wrong questions	{0, not 100% comprehension}...
